# Supplementary material for: CFAP70 Is a Novel Axoneme-Binding Protein That Localizes at the Base of the Outer Dynein Arm and Regulates Ciliary Motility
Source: Cells. 2018 Aug 29;7(9):124. doi: 10.3390/cells7090124 (PMC6162463; doi:10.3390/cells7090124)
Supplement: Supplementary file 1 [file cells-07-00124-s001.zip]

Archive with 3 entries (2 files):
- cells-345533-supplementary/
- cells-345533-supplementary/cells-345533-supplementary.pdf
- cells-345533-supplementary/Video S2 (fap70).zip
